# Supplementary material for: Trends in Online Search Activity and the Correlation with Daily New Cases of Monkeypox among 102 Countries or Territories
Source: Int J Environ Res Public Health. 2023 Feb 15;20(4):3395. doi: 10.3390/ijerph20043395 (PMC9963132; doi:10.3390/ijerph20043395)
Supplement: Supplementary file 1 [file ijerph-20-03395-s001.zip]

Archive with 1 entries (1 files):
- ijerph-2139281-supplementary.pdf
